# Supplementary material for: Rapid and accurate prediction of protein homo-oligomer symmetry using Seq2Symm
Source: Nat Commun. 2025 Feb 27;16:2017. doi: 10.1038/s41467-025-57148-3 (PMC11868566; doi:10.1038/s41467-025-57148-3)
Supplement: Supplementary file 4 — Source Data [file 41467_2025_57148_MOESM4_ESM.xlsx]

## Sheet: Fig 2a
		Test split results
			Macro Avg AUC-PR
		Template-based	0.237
		RF2 pretrained	0.292025
		ESM-MSA pretrained	0.327051
		ESM2 pretrained	0.380604
		RF2 finetuned	0.31601
		ESM-MSA finetuned	0.352408
		Seq2Symm	0.456812
		Seq2Symm + distillation	0.467584

## Sheet: Fig 2b
	UniFold test set results						PDB 2024 test set results
		Macro Avg AUC-PR						Macro Avg AUC-PR
	Template-based	0.240333					Template-based	0.245475
	ESM2 pretrained	0.377191					ESM2 pretrained	0.24351
	Seq2Symm	0.398586					Seq2Symm	0.504202
	Seq2Symm + distillation	0.436646					Seq2Symm + distillation	0.489948

## Sheet: Fig 2d
		Classwise Test AUC-PR
			Labels	Seq2Symm + distillation
			C1	0.798958
			C2	0.614107
			C3	0.509514
			C4	0.431738
			C5	0.788938
			C6	0.710474
			C7-C9	0.394899
			C10-C17	0.776518
			D2	0.486119
			D3	0.407451
			D4	0.0702711
			D5	0.493228
			D6-D12	0.300166
			H	0.403792
			O	0.0201926
			T	0.186917
			I	0.555638

## Sheet: Fig 2e
		Test AUC-PR averaged across models
			Labels	Avg. of MSA-based models	Avg. of sequence-based models
			C1	0.702154	0.771593
			C2	0.539698	0.621899
			C3	0.333077	0.504798
			C4	0.269416	0.470535
			C5	0.541812	0.786199
			C6	0.420372	0.519149
			C7-C9	0.163036	0.344905
			C10-C17	0.55639	0.698717
			D2	0.325902	0.464103
			D3	0.213366	0.358332
			D4	0.0564726	0.101276
			D5	0.134797	0.375358
			D6-D12	0.0936402	0.155971
			H	0.22132	0.397941
			O	0.0665936	0.0497582
			T	0.0832794	0.202089
			I	0.472827	0.572375

## Sheet: Fig 2f
	Inference time				Finetuning 2 layers			Structure generation times for a 5-mer with 5 rounds of recycling
	Model	Time (secs) per example			Model	Time (secs) per example			Time (secs)
	Seq2Symm (sequence)	0.0767373			Seq2Symm (sequence)	0.228		AF2 multi N=1 to 7	51599.5
	ESM-MSA finetuned (MSA)	0.83			ESM-MSA finetuned (MSA)	2.668		Seq2Symm + AF2 multi N=5	8036.25
	RF2 finetuned (MSA + sequence)	0.71			RF2 finetuned (MSA + sequence)	1.07		Seq2Symm + AF2 multi N=4,5,6	25137.5

## Sheet: Fig 2g
		Test data distribution			Total number of structures = 64,723
			Symmetry label	% of dataset	Number of structures
			C1	0.443799	28724
			C2	0.337979	21875
			C3	0.0412527	2670
			C4	0.011078	717
			C5	0.0188496	1220
			C6	0.00902307	584
			C7-C9	0.00441883	286
			C10-C17	0.0100582	651
			D2	0.0799716	5176
			D3	0.0446982	2893
			D4	0.0066746	432
			D5	0.00593298	384
			D6-D12	0.00723081	468
			H	0.0125612	813
			O	0.00166865	108
			T	0.00605658	392
			I	0.0269456	1744

## Sheet: Fig 3a
	Difference in the Test AUC-PR of models trained using MSA as representation OR sequence as representation
				ESM MSA finetuned – ESM MSA pretrained	ESM2 finetuned – ESM2 pretrained
			C1	0.0239518	-0.0159421
			C2	-0.0267996	0.0269132
			C3	-0.011076	0.00802495
			C4	-0.0208081	0.19164
			C5	-0.150475	-0.123304
			C6	0.153952	0.153233
			C7-C9	0.0969772	0.11296
			C10-C17	0.0502692	-0.0551773
			D2	-0.0450732	0.0367053
			D3	0.0369114	0.0538612
			D4	0.0580107	0.0670443
			D5	0.123945	0.46143
			D6-D12	-0.00423256	0.0419848
			H	0.106446	0.035731
			O	0.0281329	-0.0440371
			T	-0.106893	0.233162
			I	0.117838	0.107533

## Sheet: Fig 3b
	AUC-PR on the filtered test set
		Quaternary state	QUEEN	Seq2Symm
		1	0.598813	0.722
		2	0.440828	0.654
		3	0.166755	0.415
		4	0.190438	0.268
		5	0.392637	0.559
		6	0.181625	0.206
		7	0.0262579	0
		8	0.158518	0.374
		10	0.00489693	0.136
		12	0.345506	0.411
		14	0.418858	0.435
		24	0.533333	0.197

## Sheet: Fig 3c
	AUC-PR on the filtered test set
			Class	Seq2Symm
			C1	0.722
			C2	0.654
			C3	0.415
			C4	0.575
			C5	0.559
			C6	0.152
			C7-C9	0.374
			C10-17	0.743
			D2	0.175
			D3	0.232
			D4	0.136
			D5	0.00616
			D6-D12	0.266
			H	0.489
			O	0.0831
			T	0.117
			I	0.866

## Sheet: Fig 4a
	Percentage of proteome predicted to be of each homo-oligomer symmetry
			P. furiosus	E. coli	S. cerevisiae	H. sapiens	E. pallida
		C1	47.9941	48.3526	54.8515	53.2531	58.2713
		C2	45.1566	41.6269	35.4455	35.0165	32.7471
		C3	3.86497	5.02159	2.68977	3.22878	2.7878
		C4	0.342466	0.545331	0.181518	0.757429	0.80255
		C5	0.244618	0.249943	0.049505	0.281608	0.326396
		C6	0.733855	0.590775	0.19802	0.116527	0.0575993
		C7-C9	0.342466	0.227221	0.231023	0.121383	0.0691191
		C10-C17	0.0489237	0.113611	0.049505	0.0631191	0.0153598
		D2	4.01174	4.02181	1.43564	1.01476	0.664311
		D3	2.00587	1.52238	0.39604	0.296174	0.272637
		D4	0.831703	0.545331	0.165017	0.160225	0.103679
		D5	0.244618	0.31811	0.0990099	0.0388425	0.0383995
		D6-D12	0.391389	0.204499	0.313531	0.23791	0.107519
		H	1.17417	0.772552	0.462046	1.06817	0.602872
		O	1.32094	0.386276	0.429043	2.4228	1.58206
		T	0.293542	0.159055	0.049505	0.0242766	0.0076799
		I	0.0489237	0.0227221	0.132013	0.0388425	0.161278

[truncated: 18 more sheets: Fig 5, Suppl. Fig 1, Suppl. Fig 6, Suppl. Fig 7, Suppl. Fig 14, Suppl. Table 1, Suppl. Table 2, Suppl. Table 3, Suppl. Table 4, Suppl. Table 5, Suppl. Table 6a,b, Suppl. Table 8, Suppl. Table 9, Suppl. Table 10, Suppl. Table 12, Suppl. Table S11a,b, Suppl. Table 14, Suppl. Table 15]
